# Supplementary material for: Anatomical and Functional Outcomes of Human-Amniotic Membrane Graft in Refractory Macular Hole Cases
Source: Vision (Basel). 2025 May 22;9(2):45. doi: 10.3390/vision9020045 (PMC12197465; doi:10.3390/vision9020045)
Supplement: Supplementary file 1 [file vision-09-00045-s001.zip]

Archive with 1 entries (1 files):
- vision-3570644-supplementary.pdf
